# Supplementary material for: Quantitative Coronary CT Angiography and Pericoronary Adipose Tissue in Acute Myocardial Infarction: Relationship with Dynamic Myocardial Perfusion SPECT
Source: Diagnostics (Basel). 2025 Nov 9;15(22):2840. doi: 10.3390/diagnostics15222840 (PMC12651576; doi:10.3390/diagnostics15222840)
Supplement: Supplementary file 1 [file diagnostics-15-02840-s001.zip]

Archive with 1 entries (1 files):
- diagnostics-3955866-supplementary.pdf
